# Supplementary material for: Cytokine profiles of mild-to-moderate SARS-CoV-2 infected and recovered pre-vaccinated individuals residing in Indonesia
Source: PeerJ. 2024 Apr 18;12:e17257. doi: 10.7717/peerj.17257 (PMC11032655; doi:10.7717/peerj.17257)
Supplement: Data S1 [file peerj-12-17257-s001.csv]

Program	xPONENT		MAGPIX
Build	4.2.1324.0
Date	11/17/2022	1:33 PM
SN	MAGPX13032703
Batch	Uji Covid BCA-1
Version	1
Operator
ComputerName	MAGPIX-PC
Country Code	409
ProtocolName	HCYP2MAG
ProtocolVersion	1
ProtocolDescription
ProtocolDevelopingCompany	Millipore
SampleVolume	100 uL
SampleWash	Off
BatchStartTime	11/17/2022 1:52:31 PM
BatchStopTime	11/17/2022 2:54:47 PM
BatchDescription	<None>
ProtocolPlate	Name	Current 96-well plate	Type	96	Plates	1
ProtocolMicrosphere	Map	BP 50 regions	Type	MagPlex	Count	1
ProtocolReporterGain	N/A
ProtocolAnalysis	Type	Quan	Mode	FitOfAllStandards
NormBead	None
ProtocolHeater	Off
Most Recent Calibration and Verification Results:
Last CAL Calibration	Passed 11/16/2022 2:29:06 PM
Last VER Verification	Passed 11/16/2022 2:30:05 PM
Last Fluidics Test	Passed 11/16/2022 2:31:19 PM
CALInfo:
Calibrator
Lot	ExpirationDate	CalibrationTime	CL1Temp	CL2Temp	RP1LongTemp	RP1ShortTemp	CL1Current	CL2Current	RP1LongCurrent	RP1ShortCurrent	CL1Factor	CL2Factor	RP1LongFactor	RP1ShortFactor	Result	MachineSerialNo
B90644	9/22/2023	11/16/2022 2:29:06 PM	25.8	25.8	25.8	25.8	259	274	389	389	0.00694	0.00693	0.00384	0.11435	Pass	MAGPX13032703
AssayLotInfo:
KitName	LotNumber	ExpirationDate	Manufacturer
Millipore	HCYP2-113	9/30/2023	Millipore
Reagent	LotName	LotNumber	ExpirationDate	Manufacturer
Standard1	Millipore	HCYP2-113	9/30/2023	Merck
Standard2	Millipore	HCYP2-113	9/30/2023	Merck
Standard3	Millipore	HCYP2-113	9/30/2023	Merck
Standard4	Millipore	HCYP2-113	9/30/2023	Merck
Standard5	Millipore	HCYP2-113	9/30/2023	Merck
Standard6	Millipore	HCYP2-113	9/30/2023	Merck
Control1	Millipore	HCYP2-113	9/30/2023	Merck
Control2	Millipore	HCYP2-213	9/30/2023	Merck
Samples	81	Min Events	50	Per Bead
Results
DataType:	Median
Location	Sample	HBCA-1	Total Events
9(1,A2)	Standard6	4059	371
10(1,B2)	Standard5	1269	399
11(1,C2)	Standard4	301	419
12(1,D2)	Standard3	71.5	332
13(1,E2)	Standard2	24	409
14(1,F2)	Standard1	19	383
15(1,G2)	Background0	18	410
16(1,H2)	Control1	45	418
17(1,A3)	Standard6	3486	253
18(1,B3)	Standard5	1260	375
19(1,C3)	Standard4	275	427
20(1,D3)	Standard3	61	276
21(1,E3)	Standard2	23	395
22(1,F3)	Standard1	18	369
23(1,G3)	Background0	20	372
24(1,H3)	Control2	185	331
25(1,A4)	Unknown1	424	269
26(1,B4)	Unknown2	61	354
27(1,C4)	Unknown3	942.5	370
28(1,D4)	Unknown4	214	183
29(1,E4)	Unknown5	154	380
30(1,F4)	Unknown6	107	359
31(1,G4)	Unknown7	299.5	336
32(1,H4)	Unknown8	48	382
33(1,A5)	Unknown9	199	361
34(1,B5)	Unknown10	258	318
35(1,C5)	Unknown11	120	347
36(1,D5)	Unknown12	160	227
37(1,E5)	Unknown13	120	391
38(1,F5)	Unknown14	2454.5	286
39(1,G5)	Unknown15	4185.5	274
40(1,H5)	Unknown16	166.5	350
41(1,A6)	Unknown17	1036	292
42(1,B6)	Unknown18	429.5	370
43(1,C6)	Unknown19	210	193
44(1,D6)	Unknown20	1264	145
45(1,E6)	Unknown21	683	281
46(1,F6)	Unknown22	125	313
47(1,G6)	Unknown23	81	302
48(1,H6)	Unknown24	431	285
49(1,A7)	Unknown25	322	341
50(1,B7)	Unknown26	76	334
51(1,C7)	Unknown27	150	314
52(1,D7)	Unknown28	81	405
53(1,E7)	Unknown29	64	489
54(1,F7)	Unknown30	148.5	362
55(1,G7)	Unknown31	244	143
56(1,H7)	Unknown32	99	311
57(1,A8)	Unknown33	79	356
58(1,B8)	Unknown34	3428.5	348
59(1,C8)	Unknown35	87	333
60(1,D8)	Unknown36	272	389
61(1,E8)	Unknown37	254	305
62(1,F8)	Unknown38	585	377
63(1,G8)	Unknown39	111	309
64(1,H8)	Unknown40	54	232
65(1,A9)	Unknown41	118	389
66(1,B9)	Unknown42	108	347
67(1,C9)	Unknown43	83	323
68(1,D9)	Unknown44	256.5	214
69(1,E9)	Unknown45	245.5	382
70(1,F9)	Unknown46	111	359
71(1,G9)	Unknown47	864	393
72(1,H9)	Unknown48	163	324
73(1,A10)	Unknown49	141	185
74(1,B10)	Unknown50	201	197
75(1,C10)	Unknown51	137	293
76(1,D10)	Unknown52	796	44
77(1,E10)	Unknown53	336	125
78(1,F10)	Unknown54	135.5	180
79(1,G10)	Unknown55	199	351
80(1,H10)	Unknown56	157	328
81(1,A11)	Unknown57	82	244
82(1,B11)	Unknown58	55	323
83(1,C11)	Unknown59	2441	189
84(1,D11)	Unknown60	422	196
85(1,E11)	Unknown61	197	208
86(1,F11)	Unknown62	143	270
87(1,G11)	Unknown63	114	187
88(1,H11)	Unknown64	116.5	194
89(1,A12)	Unknown65	923.5	236
90(1,B12)	Unknown66	232	146
91(1,C12)	Unknown67	19	395
92(1,D12)	Unknown68	335	161
93(1,E12)	Unknown69	289	171
94(1,F12)	Unknown70	95	209
95(1,G12)	Unknown71	39	182
96(1,H12)	Unknown72	2680.5	96
DataType:	Net MFI
Location	Sample	HBCA-1	Total Events
9(1,A2)	Standard6	4040	371
10(1,B2)	Standard5	1250	399
11(1,C2)	Standard4	282	419
12(1,D2)	Standard3	52.5	332
13(1,E2)	Standard2	5	409
14(1,F2)	Standard1	0	383
15(1,G2)	Background0	-1	410
16(1,H2)	Control1	26	418
17(1,A3)	Standard6	3467	253
18(1,B3)	Standard5	1241	375
19(1,C3)	Standard4	256	427
20(1,D3)	Standard3	42	276
21(1,E3)	Standard2	4	395
22(1,F3)	Standard1	-1	369
23(1,G3)	Background0	1	372
24(1,H3)	Control2	166	331
25(1,A4)	Unknown1	405	269
26(1,B4)	Unknown2	42	354
27(1,C4)	Unknown3	923.5	370
28(1,D4)	Unknown4	195	183
29(1,E4)	Unknown5	135	380
30(1,F4)	Unknown6	88	359
31(1,G4)	Unknown7	280.5	336
32(1,H4)	Unknown8	29	382
33(1,A5)	Unknown9	180	361
34(1,B5)	Unknown10	239	318
35(1,C5)	Unknown11	101	347
36(1,D5)	Unknown12	141	227
37(1,E5)	Unknown13	101	391
38(1,F5)	Unknown14	2435.5	286
39(1,G5)	Unknown15	4166.5	274
40(1,H5)	Unknown16	147.5	350
41(1,A6)	Unknown17	1017	292
42(1,B6)	Unknown18	410.5	370
43(1,C6)	Unknown19	191	193
44(1,D6)	Unknown20	1245	145
45(1,E6)	Unknown21	664	281
46(1,F6)	Unknown22	106	313
47(1,G6)	Unknown23	62	302
48(1,H6)	Unknown24	412	285
49(1,A7)	Unknown25	303	341
50(1,B7)	Unknown26	57	334
51(1,C7)	Unknown27	131	314
52(1,D7)	Unknown28	62	405
53(1,E7)	Unknown29	45	489
54(1,F7)	Unknown30	129.5	362
55(1,G7)	Unknown31	225	143
56(1,H7)	Unknown32	80	311
57(1,A8)	Unknown33	60	356
58(1,B8)	Unknown34	3409.5	348
59(1,C8)	Unknown35	68	333
60(1,D8)	Unknown36	253	389
61(1,E8)	Unknown37	235	305
62(1,F8)	Unknown38	566	377
63(1,G8)	Unknown39	92	309
64(1,H8)	Unknown40	35	232
65(1,A9)	Unknown41	99	389
66(1,B9)	Unknown42	89	347
67(1,C9)	Unknown43	64	323
68(1,D9)	Unknown44	237.5	214
69(1,E9)	Unknown45	226.5	382
70(1,F9)	Unknown46	92	359
71(1,G9)	Unknown47	845	393
72(1,H9)	Unknown48	144	324
73(1,A10)	Unknown49	122	185
74(1,B10)	Unknown50	182	197
75(1,C10)	Unknown51	118	293
76(1,D10)	Unknown52	777	44
77(1,E10)	Unknown53	317	125
78(1,F10)	Unknown54	116.5	180
79(1,G10)	Unknown55	180	351
80(1,H10)	Unknown56	138	328
81(1,A11)	Unknown57	63	244
82(1,B11)	Unknown58	36	323
83(1,C11)	Unknown59	2422	189
84(1,D11)	Unknown60	403	196
85(1,E11)	Unknown61	178	208
86(1,F11)	Unknown62	124	270
87(1,G11)	Unknown63	95	187
88(1,H11)	Unknown64	97.5	194
89(1,A12)	Unknown65	904.5	236
90(1,B12)	Unknown66	213	146
91(1,C12)	Unknown67	0	395
92(1,D12)	Unknown68	316	161
93(1,E12)	Unknown69	270	171
94(1,F12)	Unknown70	76	209
95(1,G12)	Unknown71	20	182
96(1,H12)	Unknown72	2661.5	96
DataType:	Count
Location	Sample	HBCA-1	Total Events
9(1,A2)	Standard6	371	371
10(1,B2)	Standard5	399	399
11(1,C2)	Standard4	419	419
12(1,D2)	Standard3	332	332
13(1,E2)	Standard2	409	409
14(1,F2)	Standard1	383	383
15(1,G2)	Background0	410	410
16(1,H2)	Control1	418	418
17(1,A3)	Standard6	253	253
18(1,B3)	Standard5	375	375
19(1,C3)	Standard4	427	427
20(1,D3)	Standard3	276	276
21(1,E3)	Standard2	395	395
22(1,F3)	Standard1	369	369
23(1,G3)	Background0	372	372
24(1,H3)	Control2	331	331
25(1,A4)	Unknown1	269	269
26(1,B4)	Unknown2	354	354
27(1,C4)	Unknown3	370	370
28(1,D4)	Unknown4	183	183
29(1,E4)	Unknown5	380	380
30(1,F4)	Unknown6	359	359
31(1,G4)	Unknown7	336	336
32(1,H4)	Unknown8	382	382
33(1,A5)	Unknown9	361	361
34(1,B5)	Unknown10	318	318
35(1,C5)	Unknown11	347	347
36(1,D5)	Unknown12	227	227
37(1,E5)	Unknown13	391	391
38(1,F5)	Unknown14	286	286
39(1,G5)	Unknown15	274	274
40(1,H5)	Unknown16	350	350
41(1,A6)	Unknown17	292	292
42(1,B6)	Unknown18	370	370
43(1,C6)	Unknown19	193	193
44(1,D6)	Unknown20	145	145
45(1,E6)	Unknown21	281	281
46(1,F6)	Unknown22	313	313
47(1,G6)	Unknown23	302	302
48(1,H6)	Unknown24	285	285
49(1,A7)	Unknown25	341	341
50(1,B7)	Unknown26	334	334
51(1,C7)	Unknown27	314	314
52(1,D7)	Unknown28	405	405
53(1,E7)	Unknown29	489	489
54(1,F7)	Unknown30	362	362
55(1,G7)	Unknown31	143	143
56(1,H7)	Unknown32	311	311
57(1,A8)	Unknown33	356	356
58(1,B8)	Unknown34	348	348
59(1,C8)	Unknown35	333	333
60(1,D8)	Unknown36	389	389
61(1,E8)	Unknown37	305	305
62(1,F8)	Unknown38	377	377
63(1,G8)	Unknown39	309	309
64(1,H8)	Unknown40	232	232
65(1,A9)	Unknown41	389	389
66(1,B9)	Unknown42	347	347
67(1,C9)	Unknown43	323	323
68(1,D9)	Unknown44	214	214
69(1,E9)	Unknown45	382	382
70(1,F9)	Unknown46	359	359
71(1,G9)	Unknown47	393	393
72(1,H9)	Unknown48	324	324
73(1,A10)	Unknown49	185	185
74(1,B10)	Unknown50	197	197
75(1,C10)	Unknown51	293	293
76(1,D10)	Unknown52	44	44
77(1,E10)	Unknown53	125	125
78(1,F10)	Unknown54	180	180
79(1,G10)	Unknown55	351	351
80(1,H10)	Unknown56	328	328
81(1,A11)	Unknown57	244	244
82(1,B11)	Unknown58	323	323
83(1,C11)	Unknown59	189	189
84(1,D11)	Unknown60	196	196
85(1,E11)	Unknown61	208	208
86(1,F11)	Unknown62	270	270
87(1,G11)	Unknown63	187	187
88(1,H11)	Unknown64	194	194
89(1,A12)	Unknown65	236	236
90(1,B12)	Unknown66	146	146
91(1,C12)	Unknown67	395	395
92(1,D12)	Unknown68	161	161
93(1,E12)	Unknown69	171	171
94(1,F12)	Unknown70	209	209
95(1,G12)	Unknown71	182	182
96(1,H12)	Unknown72	96	96
DataType:	Result
Location	Sample	HBCA-1	Total Events
9(1,A2)	Standard6	1115.92165418721	371
10(1,B2)	Standard5	259.814363044382	399
11(1,C2)	Standard4	63.1601695348306	419
12(1,D2)	Standard3	17.4287840939329	332
13(1,E2)	Standard2	4.15692230316776	409
14(1,F2)	Standard1	1.45053738570137	383
15(1,G2)	Background0	NaN	410
16(1,H2)	Control1	10.8691904628132	418
17(1,A3)	Standard6	898.422775450294	253
18(1,B3)	Standard5	257.797194879817	375
19(1,C3)	Standard4	58.2284291330929	427
20(1,D3)	Standard3	14.945058617657	276
21(1,E3)	Standard2	3.72091409182453	395
22(1,F3)	Standard1	< 0.9765625	369
23(1,G3)	Background0	NaN	372
24(1,H3)	Control2	N/A	331
25(1,A4)	Unknown1	N/A	269
26(1,B4)	Unknown2	N/A	354
27(1,C4)	Unknown3	N/A	370
28(1,D4)	Unknown4	46.5711997308822	183
29(1,E4)	Unknown5	34.8402775966647	380
30(1,F4)	Unknown6	25.2326429253266	359
31(1,G4)	Unknown7	62.8759697293399	336
32(1,H4)	Unknown8	11.6699433251669	382
33(1,A5)	Unknown9	43.672551826134	361
34(1,B5)	Unknown10	54.9950365892344	318
35(1,C5)	Unknown11	27.9481019089937	347
36(1,D5)	Unknown12	36.0331638664512	227
37(1,E5)	Unknown13	27.9481019089937	391
38(1,F5)	Unknown14	564.067916778495	286
39(1,G5)	Unknown15	1167.24087997589	274
40(1,H5)	Unknown16	37.3193026094241	350
41(1,A6)	Unknown17	208.885547589954	292
42(1,B6)	Unknown18	87.4993836156934	370
43(1,C6)	Unknown19	45.7998952067442	193
44(1,D6)	Unknown20	258.693208685491	145
45(1,E6)	Unknown21	136.523476990287	281
46(1,F6)	Unknown22	28.9786901812429	313
47(1,G6)	Unknown23	19.5910192252253	302
48(1,H6)	Unknown24	87.7844346266041	285
49(1,A7)	Unknown25	67.1362854169933	341
50(1,B7)	Unknown26	18.461617135435	334
51(1,C7)	Unknown27	34.041726746783	314
52(1,D7)	Unknown28	19.5910192252253	405
53(1,E7)	Unknown29	15.6666406711651	489
54(1,F7)	Unknown30	33.741549843904	362
55(1,G7)	Unknown31	52.3248118880054	143
56(1,H7)	Unknown32	23.5311380733443	311
57(1,A8)	Unknown33	19.1414002457632	356
58(1,B8)	Unknown34	877.904525231541	348
59(1,C8)	Unknown35	20.9243026989852	333
60(1,D8)	Unknown36	57.658436726436	389
61(1,E8)	Unknown37	54.2328846318033	305
62(1,F8)	Unknown38	117.334578702057	377
63(1,G8)	Unknown39	26.0741905900452	309
64(1,H8)	Unknown40	13.2156518771092	232
65(1,A9)	Unknown41	27.5338613158769	389
66(1,B9)	Unknown42	25.4435710322347	347
67(1,C9)	Unknown43	20.0379543986586	323
68(1,D9)	Unknown44	54.7092967838185	214
69(1,E9)	Unknown45	52.6112853938537	382
70(1,F9)	Unknown46	26.0741905900452	359
71(1,G9)	Unknown47	172.947463606521	393
72(1,H9)	Unknown48	36.6275261983867	324
73(1,A10)	Unknown49	32.234355721971	185
74(1,B10)	Unknown50	44.0600678451751	197
75(1,C10)	Unknown51	31.4259106824829	293
76(1,D10)	Unknown52	159.103673555046	44
77(1,E10)	Unknown53	69.7852875668287	125
78(1,F10)	Unknown54	31.1218578292317	180
79(1,G10)	Unknown55	43.672551826134	351
80(1,H10)	Unknown56	35.4374355132181	328
81(1,A11)	Unknown57	19.81481361563	244
82(1,B11)	Unknown58	13.4671036023428	323
83(1,C11)	Unknown59	560.144966611213	189
84(1,D11)	Unknown60	86.0747102399585	196
85(1,E11)	Unknown61	43.2846923503731	208
86(1,F11)	Unknown62	32.637340886542	270
87(1,G11)	Unknown63	26.7017062363294	187
88(1,H11)	Unknown64	27.222389582587	194
89(1,A12)	Unknown65	185.226957746798	236
90(1,B12)	Unknown66	50.0292697497403	146
91(1,C12)	Unknown67	1.45053738570137	395
92(1,D12)	Unknown68	69.5960955613504	161
93(1,E12)	Unknown69	60.8855880744362	171
94(1,F12)	Unknown70	22.6701126925026	209
95(1,G12)	Unknown71	9.19452008470506	182
96(1,H12)	Unknown72	631.416128266264	96
DataType:	Range
Location	Sample	HBCA-1	Total Events
9(1,A2)	Standard6		371
10(1,B2)	Standard5		399
11(1,C2)	Standard4		419
12(1,D2)	Standard3		332
13(1,E2)	Standard2		409
14(1,F2)	Standard1		383
15(1,G2)	Background0		410
16(1,H2)	Control1		418
17(1,A3)	Standard6		253
18(1,B3)	Standard5		375
19(1,C3)	Standard4		427
20(1,D3)	Standard3		276
21(1,E3)	Standard2		395
22(1,F3)	Standard1		369
23(1,G3)	Background0		372
24(1,H3)	Control2	Invalid curve fit	331
25(1,A4)	Unknown1	Invalid curve fit	269
26(1,B4)	Unknown2	Invalid curve fit	354
27(1,C4)	Unknown3	Invalid curve fit	370
28(1,D4)	Unknown4		183
29(1,E4)	Unknown5		380
30(1,F4)	Unknown6		359
31(1,G4)	Unknown7		336
32(1,H4)	Unknown8		382
33(1,A5)	Unknown9		361
34(1,B5)	Unknown10		318
35(1,C5)	Unknown11		347
36(1,D5)	Unknown12		227
37(1,E5)	Unknown13		391
38(1,F5)	Unknown14		286
39(1,G5)	Unknown15		274
40(1,H5)	Unknown16		350
41(1,A6)	Unknown17		292
42(1,B6)	Unknown18		370
43(1,C6)	Unknown19		193
44(1,D6)	Unknown20		145
45(1,E6)	Unknown21		281
46(1,F6)	Unknown22		313
47(1,G6)	Unknown23		302
48(1,H6)	Unknown24		285
49(1,A7)	Unknown25		341
50(1,B7)	Unknown26		334
51(1,C7)	Unknown27		314
52(1,D7)	Unknown28		405
53(1,E7)	Unknown29		489
54(1,F7)	Unknown30		362
55(1,G7)	Unknown31		143
56(1,H7)	Unknown32		311
57(1,A8)	Unknown33		356
58(1,B8)	Unknown34		348
59(1,C8)	Unknown35		333
60(1,D8)	Unknown36		389
61(1,E8)	Unknown37		305
62(1,F8)	Unknown38		377
63(1,G8)	Unknown39		309
64(1,H8)	Unknown40		232
65(1,A9)	Unknown41		389
66(1,B9)	Unknown42		347
67(1,C9)	Unknown43		323
68(1,D9)	Unknown44		214
69(1,E9)	Unknown45		382
70(1,F9)	Unknown46		359
71(1,G9)	Unknown47		393
72(1,H9)	Unknown48		324
73(1,A10)	Unknown49		185
74(1,B10)	Unknown50		197
75(1,C10)	Unknown51		293
76(1,D10)	Unknown52		44
77(1,E10)	Unknown53		125
78(1,F10)	Unknown54		180
79(1,G10)	Unknown55		351
80(1,H10)	Unknown56		328
81(1,A11)	Unknown57		244
82(1,B11)	Unknown58		323
83(1,C11)	Unknown59		189
84(1,D11)	Unknown60		196
85(1,E11)	Unknown61		208
86(1,F11)	Unknown62		270
87(1,G11)	Unknown63		187
88(1,H11)	Unknown64		194
89(1,A12)	Unknown65		236
90(1,B12)	Unknown66		146
91(1,C12)	Unknown67		395
92(1,D12)	Unknown68		161
93(1,E12)	Unknown69		171
94(1,F12)	Unknown70		209
95(1,G12)	Unknown71		182
96(1,H12)	Unknown72		96
DataType:	Avg Net MFI
Sample	HBCA-1
Control1	26
Control2	166
Standard1	-0.5
Standard2	4.5
Standard3	47.25
Standard4	269
Standard5	1245.5
Standard6	3753.5
Unknown1	405
Unknown2	42
Unknown3	923.5
Unknown4	195
Unknown5	135
Unknown6	88
Unknown7	280.5
Unknown8	29
Unknown9	180
Unknown10	239
Unknown11	101
Unknown12	141
Unknown13	101
Unknown14	2435.5
Unknown15	4166.5
Unknown16	147.5
Unknown17	1017
Unknown18	410.5
Unknown19	191
Unknown20	1245
Unknown21	664
Unknown22	106
Unknown23	62
Unknown24	412
Unknown25	303
Unknown26	57
Unknown27	131
Unknown28	62
Unknown29	45
Unknown30	129.5
Unknown31	225
Unknown32	80
Unknown33	60
Unknown34	3409.5
Unknown35	68
Unknown36	253
Unknown37	235
Unknown38	566
Unknown39	92
Unknown40	35
Unknown41	99
Unknown42	89
Unknown43	64
Unknown44	237.5
Unknown45	226.5
Unknown46	92
Unknown47	845
Unknown48	144
Unknown49	122
Unknown50	182
Unknown51	118
Unknown52	777
Unknown53	317
Unknown54	116.5
Unknown55	180
Unknown56	138
Unknown57	63
Unknown58	36
Unknown59	2422
Unknown60	403
Unknown61	178
Unknown62	124
Unknown63	95
Unknown64	97.5
Unknown65	904.5
Unknown66	213
Unknown67	0
Unknown68	316
Unknown69	270
Unknown70	76
Unknown71	20
Unknown72	2661.5
DataType:	Avg Result
Sample	HBCA-1
Control1	10.8691904628132
Control2	N/A
Standard1	N/A
Standard2	3.93891819749614
Standard3	16.186921355795
Standard4	60.6942993339617
Standard5	258.805778962099
Standard6	1007.17221481875
Unknown1	N/A
Unknown2	N/A
Unknown3	N/A
Unknown4	46.5711997308822
Unknown5	34.8402775966647
Unknown6	25.2326429253266
Unknown7	62.8759697293399
Unknown8	11.6699433251669
Unknown9	43.672551826134
Unknown10	54.9950365892344
Unknown11	27.9481019089937
Unknown12	36.0331638664512
Unknown13	27.9481019089937
Unknown14	564.067916778495
Unknown15	1167.24087997589
Unknown16	37.3193026094241
Unknown17	208.885547589954
Unknown18	87.4993836156934
Unknown19	45.7998952067442
Unknown20	258.693208685491
Unknown21	136.523476990287
Unknown22	28.9786901812429
Unknown23	19.5910192252253
Unknown24	87.7844346266041
Unknown25	67.1362854169933
Unknown26	18.461617135435
Unknown27	34.041726746783
Unknown28	19.5910192252253
Unknown29	15.6666406711651
Unknown30	33.741549843904
Unknown31	52.3248118880054
Unknown32	23.5311380733443
Unknown33	19.1414002457632
Unknown34	877.904525231541
Unknown35	20.9243026989852
Unknown36	57.658436726436
Unknown37	54.2328846318033
Unknown38	117.334578702057
Unknown39	26.0741905900452
Unknown40	13.2156518771092
Unknown41	27.5338613158769
Unknown42	25.4435710322347
Unknown43	20.0379543986586
Unknown44	54.7092967838185
Unknown45	52.6112853938537
Unknown46	26.0741905900452
Unknown47	172.947463606521
Unknown48	36.6275261983867
Unknown49	32.234355721971
Unknown50	44.0600678451751
Unknown51	31.4259106824829
Unknown52	159.103673555046
Unknown53	69.7852875668287
Unknown54	31.1218578292317
Unknown55	43.672551826134
Unknown56	35.4374355132181
Unknown57	19.81481361563
Unknown58	13.4671036023428
Unknown59	560.144966611213
Unknown60	86.0747102399585
Unknown61	43.2846923503731
Unknown62	32.637340886542
Unknown63	26.7017062363294
Unknown64	27.222389582587
Unknown65	185.226957746798
Unknown66	50.0292697497403
Unknown67	1.45053738570137
Unknown68	69.5960955613504
Unknown69	60.8855880744362
Unknown70	22.6701126925026
Unknown71	9.19452008470506
Unknown72	631.416128266264
DataType:	Avg Range
Sample	HBCA-1
Control1
Control2	Invalid curve fit
Standard1
Standard2
Standard3
Standard4
Standard5
Standard6
Unknown1	Invalid curve fit
Unknown2	Invalid curve fit
Unknown3	Invalid curve fit
Unknown4
Unknown5
Unknown6
Unknown7
Unknown8
Unknown9
Unknown10
Unknown11
Unknown12
Unknown13
Unknown14
Unknown15
Unknown16
Unknown17
Unknown18
Unknown19
Unknown20
Unknown21
Unknown22
Unknown23
Unknown24
Unknown25
Unknown26
Unknown27
Unknown28
Unknown29
Unknown30
Unknown31
Unknown32
Unknown33
Unknown34
Unknown35
Unknown36
Unknown37
Unknown38
Unknown39
Unknown40
Unknown41
Unknown42
Unknown43
Unknown44
Unknown45
Unknown46
Unknown47
Unknown48
Unknown49
Unknown50
Unknown51
Unknown52
Unknown53
Unknown54
Unknown55
Unknown56
Unknown57
Unknown58
Unknown59
Unknown60
Unknown61
Unknown62
Unknown63
Unknown64
Unknown65
Unknown66
Unknown67
Unknown68
Unknown69
Unknown70
Unknown71
Unknown72
DataType:	%CV Replicates
Sample	HBCA-1
Control1
Control2
Standard1	NaN
Standard2	7.82713291912982
Standard3	10.8498650748787
Standard4	5.74562540368448
Standard5	0.551128840197433
Standard6	15.2699736740676
Unknown1
Unknown2
Unknown3
Unknown4
Unknown5
Unknown6
Unknown7
Unknown8
Unknown9
Unknown10
Unknown11
Unknown12
Unknown13
Unknown14
Unknown15
Unknown16
Unknown17
Unknown18
Unknown19
Unknown20
Unknown21
Unknown22
Unknown23
Unknown24
Unknown25
Unknown26
Unknown27
Unknown28
Unknown29
Unknown30
Unknown31
Unknown32
Unknown33
Unknown34
Unknown35
Unknown36
Unknown37
Unknown38
Unknown39
Unknown40
Unknown41
Unknown42
Unknown43
Unknown44
Unknown45
Unknown46
Unknown47
Unknown48
Unknown49
Unknown50
Unknown51
Unknown52
Unknown53
Unknown54
Unknown55
Unknown56
Unknown57
Unknown58
Unknown59
Unknown60
Unknown61
Unknown62
Unknown63
Unknown64
Unknown65
Unknown66
Unknown67
Unknown68
Unknown69
Unknown70
Unknown71
Unknown72
DataType:	% Recovery
Location	Sample	HBCA-1
9(1,A2)	Standard6	111.59
10(1,B2)	Standard5	103.93
11(1,C2)	Standard4	101.06
12(1,D2)	Standard3	111.54
13(1,E2)	Standard2	106.42
14(1,F2)	Standard1	148.54
16(1,H2)	Control1	98.81
17(1,A3)	Standard6	89.84
18(1,B3)	Standard5	103.12
19(1,C3)	Standard4	93.17
20(1,D3)	Standard3	95.65
21(1,E3)	Standard2	95.26
22(1,F3)	Standard1	N/A
24(1,H3)	Control2	0.00
DataType:	Comments
Location	Sample	HBCA-1
9(1,A2)	Standard6	Extrapolated
10(1,B2)	Standard5
11(1,C2)	Standard4
12(1,D2)	Standard3
13(1,E2)	Standard2
14(1,F2)	Standard1
15(1,G2)	Background0
16(1,H2)	Control1
17(1,A3)	Standard6
18(1,B3)	Standard5
19(1,C3)	Standard4
20(1,D3)	Standard3
21(1,E3)	Standard2
22(1,F3)	Standard1
23(1,G3)	Background0
24(1,H3)	Control2	Invalid curve fit
25(1,A4)	Unknown1	Invalid curve fit
26(1,B4)	Unknown2	Invalid curve fit
27(1,C4)	Unknown3	Invalid curve fit
28(1,D4)	Unknown4
29(1,E4)	Unknown5
30(1,F4)	Unknown6
31(1,G4)	Unknown7
32(1,H4)	Unknown8
33(1,A5)	Unknown9
34(1,B5)	Unknown10
35(1,C5)	Unknown11
36(1,D5)	Unknown12
37(1,E5)	Unknown13
38(1,F5)	Unknown14
39(1,G5)	Unknown15	Extrapolated
40(1,H5)	Unknown16
41(1,A6)	Unknown17
42(1,B6)	Unknown18
43(1,C6)	Unknown19
44(1,D6)	Unknown20
45(1,E6)	Unknown21
46(1,F6)	Unknown22
47(1,G6)	Unknown23
48(1,H6)	Unknown24
49(1,A7)	Unknown25
50(1,B7)	Unknown26
51(1,C7)	Unknown27
52(1,D7)	Unknown28
53(1,E7)	Unknown29
54(1,F7)	Unknown30
55(1,G7)	Unknown31
56(1,H7)	Unknown32
57(1,A8)	Unknown33
58(1,B8)	Unknown34
59(1,C8)	Unknown35
60(1,D8)	Unknown36
61(1,E8)	Unknown37
62(1,F8)	Unknown38
63(1,G8)	Unknown39
64(1,H8)	Unknown40
65(1,A9)	Unknown41
66(1,B9)	Unknown42
67(1,C9)	Unknown43
68(1,D9)	Unknown44
69(1,E9)	Unknown45
70(1,F9)	Unknown46
71(1,G9)	Unknown47
72(1,H9)	Unknown48
73(1,A10)	Unknown49
74(1,B10)	Unknown50
75(1,C10)	Unknown51
76(1,D10)	Unknown52
77(1,E10)	Unknown53
78(1,F10)	Unknown54
79(1,G10)	Unknown55
80(1,H10)	Unknown56
81(1,A11)	Unknown57
82(1,B11)	Unknown58
83(1,C11)	Unknown59
84(1,D11)	Unknown60
85(1,E11)	Unknown61
86(1,F11)	Unknown62
87(1,G11)	Unknown63
88(1,H11)	Unknown64
89(1,A12)	Unknown65
90(1,B12)	Unknown66
91(1,C12)	Unknown67
92(1,D12)	Unknown68
93(1,E12)	Unknown69
94(1,F12)	Unknown70
95(1,G12)	Unknown71
96(1,H12)	Unknown72
DataType:	Units
Analyte:	HBCA-1
BeadID:	15
Units:	pg/ml
DataType:	Standard Expected Concentration
Reagent	HBCA-1
Standard1	0.9765625
Standard2	3.90625
Standard3	15.625
Standard4	62.5
Standard5	250
Standard6	1000
DataType:	Control Expected Concentration
Reagent	HBCA-1
Control1	11
Control2	45
DataType:	Control Range - Low
Reagent	HBCA-1
Control1	8.4
Control2	32
DataType:	Control Range - High
Reagent	HBCA-1
Control1	18
Control2	67
DataType:	Per Bead Count
Analyte:	HBCA-1
BeadID:	15
Per Bead:	50
DataType:	Dilution Factor
Location	Sample	Dilution Factor
9(1,A2)	Standard6
10(1,B2)	Standard5
11(1,C2)	Standard4
12(1,D2)	Standard3
13(1,E2)	Standard2
14(1,F2)	Standard1
15(1,G2)	Background0
16(1,H2)	Control1	1
17(1,A3)	Standard6
18(1,B3)	Standard5
19(1,C3)	Standard4
20(1,D3)	Standard3
21(1,E3)	Standard2
22(1,F3)	Standard1
23(1,G3)	Background0
24(1,H3)	Control2	1
25(1,A4)	Unknown1	1
26(1,B4)	Unknown2	1
27(1,C4)	Unknown3	1
28(1,D4)	Unknown4	1
29(1,E4)	Unknown5	1
30(1,F4)	Unknown6	1
31(1,G4)	Unknown7	1
32(1,H4)	Unknown8	1
33(1,A5)	Unknown9	1
34(1,B5)	Unknown10	1
35(1,C5)	Unknown11	1
36(1,D5)	Unknown12	1
37(1,E5)	Unknown13	1
38(1,F5)	Unknown14	1
39(1,G5)	Unknown15	1
40(1,H5)	Unknown16	1
41(1,A6)	Unknown17	1
42(1,B6)	Unknown18	1
43(1,C6)	Unknown19	1
44(1,D6)	Unknown20	1
45(1,E6)	Unknown21	1
46(1,F6)	Unknown22	1
47(1,G6)	Unknown23	1
48(1,H6)	Unknown24	1
49(1,A7)	Unknown25	1
50(1,B7)	Unknown26	1
51(1,C7)	Unknown27	1
52(1,D7)	Unknown28	1
53(1,E7)	Unknown29	1
54(1,F7)	Unknown30	1
55(1,G7)	Unknown31	1
56(1,H7)	Unknown32	1
57(1,A8)	Unknown33	1
58(1,B8)	Unknown34	1
59(1,C8)	Unknown35	1
60(1,D8)	Unknown36	1
61(1,E8)	Unknown37	1
62(1,F8)	Unknown38	1
63(1,G8)	Unknown39	1
64(1,H8)	Unknown40	1
65(1,A9)	Unknown41	1
66(1,B9)	Unknown42	1
67(1,C9)	Unknown43	1
68(1,D9)	Unknown44	1
69(1,E9)	Unknown45	1
70(1,F9)	Unknown46	1
71(1,G9)	Unknown47	1
72(1,H9)	Unknown48	1
73(1,A10)	Unknown49	1
74(1,B10)	Unknown50	1
75(1,C10)	Unknown51	1
76(1,D10)	Unknown52	1
77(1,E10)	Unknown53	1
78(1,F10)	Unknown54	1
79(1,G10)	Unknown55	1
80(1,H10)	Unknown56	1
81(1,A11)	Unknown57	1
82(1,B11)	Unknown58	1
83(1,C11)	Unknown59	1
84(1,D11)	Unknown60	1
85(1,E11)	Unknown61	1
86(1,F11)	Unknown62	1
87(1,G11)	Unknown63	1
88(1,H11)	Unknown64	1
89(1,A12)	Unknown65	1
90(1,B12)	Unknown66	1
91(1,C12)	Unknown67	1
92(1,D12)	Unknown68	1
93(1,E12)	Unknown69	1
94(1,F12)	Unknown70	1
95(1,G12)	Unknown71	1
96(1,H12)	Unknown72	1
DataType:	Analysis Types
Analyte:	HBCA-1
AnalysisType	Logistic 5P Weighted
DataType:	Analysis Coefficients
Analyte:	HBCA-1
Coefficient A	-0.976077848060167
Coefficient B	57034.9271897174
Coefficient C	63.3958430146589
Coefficient D	-0.307877183760497
Coefficient F	7.64871805893168
DataType:	R^2
Analyte:	HBCA-1
Value	0.94743596094873
DataType:	Audit Logs
UserId	Date	Message
DataType:	Warnings/Errors
Location	Status	Message
1,D10	Ok	The acquisition had at least one region that did not reach the specified count.
-- CRC --
CRC32: 6412B724
